# Supplementary material for: A consensus map for quality traits in durum wheat based on genome-wide association studies and detection of ortho-meta QTL across cereal species
Source: Front Genet. 2022 Aug 30;13:982418. doi: 10.3389/fgene.2022.982418 (PMC9468538; doi:10.3389/fgene.2022.982418)
Supplement: Supplementary file 1 [file Table1.XLSX]

## Sheet: Table S1
Table S1. Significant MTA
MTA	Chromosome	Peak (cM)	CI start	CI stop	r2
N'Diaye_2018_GPS_1	1A	1.5	1.3	1.7	0.08
N'Diaye_2018_YPC_1	1A	1.5	1.3	1.7	0.08
N'Diaye_2018_DEE_1	1A	1.5	1.3	1.7	0.09
N'Diaye_2018_DOE_1	1A	1.5	1.3	1.7	0.1
Johnson_2019_FIRM_1	1A	2.95	1.3	4.6	0.051
Johnson_2019_GS_1	1A	2.95	1.3	4.6	0.057
Johnson_2019_SV_1	1A	2.95	1.3	4.6	0.077
Johnson_2019_WTS_5	1A	4.9	1.3	8.5	0.068
Rosello_2018_GS_1	1A	5.7	3.5	7.9	0.08
Johnson_2019_Color_a_1	1A	6.6	6.5	6.7	0.04
Johnson_2019_PPO_1	1A	6.6	6.5	6.7	0.083
Marcotuli_2016_BG_1	1A	10.6	9.9	10.6	0.028
Johnson_2019_SV_2	1A	48.9	48.1	49.7	0.037
Reimer_2008_YPC_1	1A	52.8	47.8	57.8	n.a.
Taranto_2020_HMW-GS/LMW-GS_7	1A	57.6	56.4581	58.7419	n.a.
N'Diaye_2018_YPC_2	1A	59.8	58.4	61.2	0.07
Marcotuli_2015_AX_1	1A	70.1	70.1	71.1	n.a.
Alemu_2020_L*_1	1A	87	84.75	89.25	0.06
Johnson_2019_SASH_1	1A	104.15	102.8	105.5	0.032
Marcotuli_2015_AX_2	1A	113.81	113.8	115.3	n.a.
N'Diaye_2018_PLOSS_1	1A	119.8	116.4	123.2	0.07
N'Diaye_2018_YPC_3	1A	149.5	149.4	149.6	0.04
Reimer_2008_YPC_2	1A	151.4	146.4	156.4	n.a.
Taranto_2020_HMW-GS/LMW-GS_8	1A	156	154.858	157.142	n.a.
N'Diaye_2018_DOE_2	1B	2.9	0.3	5.5	0.09
N'Diaye_2018_GPC_1	1B	2.9	0.3	5.5	0.1
Johnson_2019_GS_2	1B	3.2	0.3	6.1	0.073
Johnson_2019_SV_3	1B	3.2	0.3	6.1	0.087
Johnson_2019_MIXO_1	1B	3.2	0.3	6.1	0.095
Johnson_2019_CWT_1	1B	5.75	3	8.5	0.062
Johnson_2019_FIRM_2	1B	5.75	3	8.5	0.081
Johnson_2019_CWT_2	1B	15.2	15.1	15.3	0.077
Johnson_2019_MIXO_2	1B	15.45	15.2	15.7	0.093
Johnson_2019_SV_4	1B	15.45	15.2	15.7	0.102
Johnson_2019_GS_3	1B	15.45	15.2	15.7	0.11
N'Diaye_2018_DEE_2	1B	15.7	15.6	15.8	0.03
N'Diaye_2018_DOTE_1	1B	15.7	15.6	15.8	0.04
N'Diaye_2018_GPS_2	1B	15.7	15.6	15.8	0.06
N'Diaye_2018_DOE_3	1B	15.7	15.6	15.8	0.08
Johnson_2019_CWT_3	1B	27.6	27.5	27.7	0.1
Taranto_2020_HMW-GS/LMW-GS_9	1B	34.6	33.6178	35.5822	n.a.
N'Diaye_2018_YPC_4	1B	37.25	35.7	38.8	0.13
Johnson_2019_CWT_4	1B	52.55	50.3	54.8	0.055
Taranto_2020_IP2_1	1B	59.1	58.1178	60.0822	n.a.
Marcotuli_2015_AX_3	1B	62.58	62.5	63	n.a.
Taranto_2020_IP2_2	1B	78	77.0178	78.9822	n.a.
Taranto_2020_IP2_3	1B	78	77.0178	78.9822	n.a.
Johnson_2019_dif_a_1	1B	88.45	87.8	89.1	0.058
Johnson_2019_VIT_1	1B	90.85	88.2	93.5	0.038
N'Diaye_2018_YPC_5	1B	91.15	86.1	96.2	0.16
Taranto_2020_IP2_4	1B	98.8	97.8178	99.7906	n.a.
Taranto_2020_IP2_5	1B	98.8	97.8178	99.7822	n.a.
N'Diaye_2018_YPC_6	1B	109.4	109	109.8	0.05
Marcotuli_2015_AX_4	1B	110.16	109.2	117.8	n.a.
Johnson_2019_SPROT_1	1B	110.35	109	111.7	0.032
Johnson_2019_dif_a_2	1B	110.35	109	111.7	0.046
Alemu_2020_b*_1	1B	115.74	113.49	117.99	0.063
N'Diaye_2018_GPC_2	1B	117.4	115.7	119.1	0.12
N'Diaye_2018_YPC_7	1B	117.4	115.7	119.1	0.14
Reimer_2008_YPC_3	1B	140.6	135.6	145.6	n.a.
Johnson_2019_PPO_2	1B	151.45	150.9	152	0.039
Johnson_2019_VIT_2	1B	151.7	150.9	152.5	0.034
Taranto_2020_IP3_1	1B	156.3	155.318	157.105	n.a.
Taranto_2020_TPT_1	1B	156.3	155.318	157.282	n.a.
N'Diaye_2018_PRLOSS_1	1B	161.05	158	164.1	0.13
Marcotuli_2016_BG_2	2A	11.2	10.7	15.4	0.033
N'Diaye_2017_YPC_5	2A	23.75	22.8	24.7	0.164
N'Diaye_2017_PLOSS_1	2A	23.75	22.8	24.7	0.176
Taranto_2020_TPT_2	2A	35.6	34.5006	36.6994	n.a.
Reimer_2008_YPC_4	2A	63.6	63.6	105.6	n.a.
Marcotuli_2015_AX_5	2A	65.65	65.5	65.7	n.a.
Taranto_2020_HMW-GS/LMW-GS_10	2A	74.5	73.4006	75.5994	n.a.
Taranto_2020_HMW-GS/LMW-GS_11	2A	74.5	73.4006	75.5994	n.a.
N'Diaye_2017_YPC_1	2A	76.3	74.6	78	0.151
N'Diaye_2018_DOE_4	2A	108.3	107.7	108.9	0.14
Alemu_2020_L*_2	2A	117.05	114.8	119.3	0.063
N'Diaye_2017_YPC_11	2A	119.45	117.6	121.3	0.245
N'Diaye_2017_YPC_14	2A	119.45	117.6	121.3	0.275
Alemu_2020_GW_1	2A	136.04	133.78	138.29	0.068
Alemu_2020_L*_3	2A	136.04	133.79	138.29	0.11
Alemu_2020_a*_1	2A	136.04	133.79	138.29	0.114
Johnson_2019_CWT_5	2A	143.2	143.1	143.3	0.08
Johnson_2019_SEXT_1	2A	145.85	145.8	145.9	0.036
Johnson_2019_TEXT_1	2A	145.9	145.8	146	0.033
Marcotuli_2015_AX_6	2A	167.87	167.7	167.9	n.a.
Johnson_2019_GLUT_1	2A	170.15	169.3	171	0.04
N'Diaye_2018_PRLOSS_2	2A	184.45	181.2	187.7	0.15
N'Diaye_2018_YPC_8	2A	184.45	181.2	187.7	0.15
Johnson_2019_GS_4	2A	188	186.2	189.8	0.039
Johnson_2019_WG_1	2A	188	186.2	189.8	0.043
Johnson_2019_Color_L_1	2A	189.8	189.7	189.9	0.044
Marcotuli_2016_BG_3	2A	197	189.8	197.6	0.026
Johnson_2019_MIXO_3	2A	197.6	197.5	197.7	0.038
Alemu_2020_GW_2	2A	208.76	206.51	211.01	0.055
Johnson_2019_Color_b_1	2B	7.45	6.6	8.3	0.031
Johnson_2019_YPC_1	2B	7.45	6.6	8.3	0.034
Marcotuli_2016_BG_4	2B	14.5	12.3	16.3	0.029
Johnson_2019_dif_L_1	2B	18.35	17.7	19	0.067
Johnson_2019_CWT_6	2B	44.6	44.5	44.7	0.091
Johnson_2019_CWT_7	2B	54.9	53.4	56.4	0.053
Taranto_2020_HMW-GS/LMW-GS_12	2B	73.7	72.7076	74.6924	n.a.
Johnson_2019_CWT_8	2B	82.3	80.6	84	0.078
Taranto_2020_IP3_2	2B	87.4	86.0906	88.3822	n.a.
Marcotuli_2015_AX_7	2B	107.39	107.3	131.2	n.a.
Alemu_2020_GL_1	2B	108.92	106.67	111.17	0.061
Rosello_2018_TW_4	2B	121.9	119.7	124.1	0.08
Rosello_2018_GPC_1	2B	121.9	119.7	124.1	0.09
Johnson_2019_PPO_3	2B	122.55	120.2	124.9	0.11
Johnson_2019_CWT_9	2B	127.15	124.5	129.8	0.14
N'Diaye_2018_YPC_9	2B	129.25	126.6	131.9	0.08
Rosello_2018_GPC_2	2B	137.9	135.7	140.1	0.07
N'Diaye_2018_YPC_10	2B	144.5	142.2	146.8	0.1
Johnson_2019_WG_2	2B	146.8	146.7	146.9	0.053
Johnson_2019_CWT_10	2B	153.4	153.3	153.5	0.03
Johnson_2019_WTS_1	2B	153.4	153.3	153.5	0.034
N'Diaye_2018_YPC_11	2B	156.9	155.5	158.3	0.06
N'Diaye_2018_GPS_3	2B	156.9	155.5	158.3	0.07
Johnson_2019_TEXT_2	2B	159.9	158.3	161.5	0.085
Johnson_2019_SEXT_2	2B	161.5	161.4	161.6	0.041
Johnson_2019_SV_5	2B	170.1	169.3	170.9	0.037
Johnson_2019_dif_a_3	2B	171.1	171	171.2	0.051
Johnson_2019_VIT_3	2B	182.35	181.6	183.1	0.036
Johnson_2019_dif_L_2	2B	182.35	181.6	183.1	0.037
Johnson_2019_GLUT_2	2B	182.35	181.6	183.1	0.073
Johnson_2019_WG_3	2B	182.35	181.6	183.1	0.083
N'Diaye_2018_DEE_3	2B	183.45	181.6	185.3	0.13
N'Diaye_2018_GPC_3	2B	183.45	181.6	185.3	0.16
N'Diaye_2018_PRLOSS_3	2B	183.45	181.6	185.3	0.18
Rosello_2018_TW_7	3A	7.2	5	9.4	0.09
Johnson_2019_FIRM_3	3A	8.15	7.3	9	0.041
Johnson_2019_CWT_11	3A	8.15	7.3	9	0.06
Johnson_2019_Color_a_2	3A	20.9	20.8	21	0.051
Johnson_2019_CLOSS_1	3A	21.3	21.2	21.4	0.067
N'Diaye_2018_YPC_12	3A	54.7	54.6	54.8	0.05
N'Diaye_2018_YPC_13	3A	65.75	64.2	67.3	0.05
Johnson_2019_SV_6	3A	79.5	79.4	79.6	0.043
N'Diaye_2018_YPC_14	3A	84.1	77.8	90.4	0.23
Marcotuli_2015_AX_8	3A	122.68	122.6	123	n.a.
N'Diaye_2018_YPC_15	3A	126.65	124.6	128.7	0.09
Alemu_2020_b*_2	3A	141.52	139.27	143.77	0.056
Johnson_2019_GS_5	3A	173.5	170.1	176.9	0.051
Johnson_2019_CWT_12	3A	173.5	170.1	176.9	0.12
Johnson_2019_PPO_4	3A	173.5	170.1	176.9	0.15
Johnson_2019_PPO_5	3A	183.9	183.8	184	0.123
Reimer_2008_YPC_5	3B	0	0	5.6	n.a.
Johnson_2019_FIRM_4	3B	5.8	4.2	7.4	0.059
Johnson_2019_CLOSS_2	3B	5.8	4.2	7.4	0.059
Johnson_2019_WTS_2	3B	5.8	4.2	7.4	0.07
Johnson_2019_CWT_13	3B	5.8	4.2	7.4	0.07
Rosello_2018_YPC_5	3B	36.8	34.6	39	0.07
Johnson_2019_SV_7	3B	54.4	51.9	56.9	0.042
Taranto_2020_HMW-GS/LMW-GS_13	3B	57.2	56.1856	58.2144	n.a.
Marcotuli_2015_AX_9	3B	57.24	57.2	61.6	n.a.
Johnson_2019_SV_8	3B	77.3	75.5	79.1	0.044
Johnson_2019_MIXO_4	3B	81.2	75.5	86.9	0.037
Johnson_2019_GS_6	3B	81.2	75.5	86.9	0.048
Johnson_2019_CWT_14	3B	81.2	75.5	86.9	0.13
Johnson_2019_FIRM_5	3B	83	79.1	86.9	0.038
Johnson_2019_YPC_2	3B	87.4	86.4	88.4	0.05
Johnson_2019_Color_a_3	3B	87.4	86.4	88.4	0.092
Johnson_2019_dif_b_1	3B	87.9	86.4	89.4	0.033
Johnson_2019_VIT_4	3B	100.525	100.15	100.9	0.038
Taranto_2020_HMW-GS/LMW-GS_15	3B	129.6	128.586	130.614	n.a.
Taranto_2020_HMW-GS/LMW-GS_16	3B	130.1	129.086	131.114	n.a.
Taranto_2020_HMW-GS/LMW-GS_17	3B	144.8	143.786	145.814	n.a.
Taranto_2020_HMW-GS/LMW-GS_18	3B	144.8	143.786	145.814	n.a.
N'Diaye_2018_YPC_16	3B	145.6	144.8	146.4	0.12
Taranto_2020_HMW-GS/LMW-GS_19	3B	149.8	148.786	150.814	n.a.
Reimer_2008_YPC_6	3B	175.7	170.7	197.1	n.a.
Johnson_2019_PPO_6	3B	190.4	190.3	190.5	0.15
Rosello_2018_GS_8	3B	197.3	195.1	199.5	0.07
Johnson_2019_PPO_7	3B	201.8	198.5	205.1	0.15
N'Diaye_2017_YPC_2	3B	203.5	201.5	205.5	0.134
Reimer_2008_YPC_7	3B	206.9	206.9	211.9	n.a.
N'Diaye_2017_PLOSS_2	3B	208.8	208	209.6	0.146
Johnson_2019_SV_9	4A	0	0	0.1	0.051
Johnson_2019_Color_1	4A	24.65	23.7	25.6	0.047
Johnson_2019_SEXT_3	4A	25.5	25.2	25.8	0.048
Johnson_2019_TEXT_3	4A	25.8	25.7	25.9	0.05
Johnson_2019_SASH_2	4A	39	38.9	39.1	0.049
N'Diaye_2018_YPC_17	4A	64.1	64	64.2	0.05
Rosello_2018_GPC_5	4A	87.8	85.6	90	0.08
Reimer_2008_YPC_8	4A	90.4	85.4	95.4	n.a.
N'Diaye_2018_YPC_18	4A	90.6	90.5	90.7	0.04
N'Diaye_2018_DOE_5	4A	118.5	118.4	118.6	0.03
N'Diaye_2018_DOTE_2	4A	118.5	118.4	118.6	0.05
Johnson_2019_CLOSS_3	4A	129.3	129.2	129.4	0.036
Johnson_2019_Color_b_2	4A	141.45	139.2	143.7	0.037
Johnson_2019_YPC_3	4A	141.45	139.2	143.7	0.041
Johnson_2019_Color_2	4A	141.45	139.2	143.7	0.056
Johnson_2019_Color_a_4	4A	141.45	139.2	143.7	0.076
Johnson_2019_dif_b_2	4A	159.5	159.4	159.6	0.055
Taranto_2020_IP3_3	4A	167.5	166.545	168.455	n.a.
N'Diaye_2018_YPC_20	4A	174.55	173.3	175.8	0.07
N'Diaye_2018_YPC_19	4A	174.55	173.3	175.8	0.08
Taranto_2020_HMW-GS/LMW-GS_20	4B	12.1	11.2953	12.9047	n.a.
Johnson_2019_CLOSS_4	4B	20.1	17.7	22.5	0.051
Johnson_2019_VIT_5	4B	20.1	17.7	22.5	0.116
N'Diaye_2018_GPS_4	4B	20.1	17.7	22.5	0.12
N'Diaye_2018_DOE_6	4B	20.1	17.7	22.5	0.17
N'Diaye_2018_YPC_21	4B	20.1	17.7	22.5	0.18
N'Diaye_2018_PLOSS_2	4B	20.1	17.7	22.5	0.21
Johnson_2019_dif_b_3	4B	24.45	22.5	26.4	0.051
Johnson_2019_Color_3	4B	24.45	22.5	26.4	0.051
Johnson_2019_Color_a_5	4B	24.45	22.5	26.4	0.057
Johnson_2019_WG_4	4B	25.65	22.5	28.8	0.054
N'Diaye_2017_PLOSS_3	4B	29.65	28.5	30.8	0.336
N'Diaye_2017_YPC_3	4B	29.65	28.5	30.8	0.357
N'Diaye_2017_YPC_6	4B	29.65	28.5	30.8	0.402
N'Diaye_2017_YPC_7	4B	33.95	32.7	35.2	0.256
N'Diaye_2017_PLOSS_4	4B	33.95	32.7	35.2	0.289
Alemu_2020_b*_3	4B	39.47	37.22	41.72	0.063
N'Diaye_2017_YPC_4	4B	39.55	37.4	41.7	0.276
Rosello_2018_TW_10	4B	40.1	37.9	42.3	0.05
Reimer_2008_YPC_9	4B	41.3	34.4	46.3	n.a.
Colasuonno_2017_YPC_1	4B	43.9	38.9	48.9	0.111
Rosello_2018_GPC_8	4B	45.3	43.1	47.5	0.08
Marcotuli_2015_AX_10	4B	55.55	55.5	56.1	n.a.
N'Diaye_2017_YPC_8	4B	59.55	58.7	60.4	0.141
N'Diaye_2017_PLOSS_5	4B	59.55	58.7	60.4	0.175
Johnson_2019_WG_5	4B	60	59.9	60.1	0.037
N'Diaye_2018_GPC_4	4B	60.1	59.8	60.4	0.07
N'Diaye_2018_YPC_23	4B	60.1	59.8	60.4	0.07
N'Diaye_2018_PRLOSS_4	4B	60.1	59.8	60.4	0.11
N'Diaye_2018_YPC_22	4B	60.1	59.8	60.4	0.13
N'Diaye_2018_PLOSS_3	4B	60.1	59.8	60.4	0.17
Alemu_2020_GL_2	4B	66.43	64.18	68.68	0.068
Taranto_2020_HMW-GS/LMW-GS_21	4B	69.3	68.4953	70.1047	n.a.
Johnson_2019_CLOSS_5	4B	105.75	105.5	106	0.06
N'Diaye_2018_YPC_24	4B	107.85	105.5	110.2	0.09
Johnson_2019_dif_b_4	4B	115.5	115.4	115.6	0.043
Alemu_2020_b*_4	5A	16.83	14.58	19.08	0.057
Johnson_2019_dif_b_5	5A	26.35	26.2	26.5	0.036
Marcotuli_2015_AX_11	5A	26.51	25.2	26.5	n.a.
Johnson_2019_dif_a_4	5A	27.05	26.2	27.9	0.066
Marcotuli_2015_AX_12	5A	43.27	43.2	49.7	n.a.
N'Diaye_2018_YPC_25	5A	43.8	43.7	43.9	0.05
Reimer_2008_YPC_10	5A	46.9	41.9	51.9	n.a.
N'Diaye_2018_YPC_26	5A	52.7	50.5	54.9	0.06
Johnson_2019_Color_b_3	5A	52.9	52.8	53	0.036
Marcotuli_2015_AX_13	5A	63.69	62.2	65.3	n.a.
N'Diaye_2018_YPC_27	5A	68.9	64.2	73.6	0.15
Alemu_2020_GL_3	5A	72.73	70.48	74.98	0.058
Alemu_2020_GW_3	5A	84.77	82.52	87.07	0.066
Taranto_2020_GLI_1	5A	111.5	110.191	112.809	0.269
Taranto_2020_GLI_2	5A	111.5	110.191	112.809	0.269
Taranto_2020_Gli+Glu_1	5A	111.5	110.191	112.809	0.32
Taranto_2020_Gli+Glu_2	5A	111.5	110.191	112.809	0.32
Johnson_2019_WTS_3	5A	114.75	113.7	115.8	0.049
Johnson_2019_FIRM_6	5A	114.75	113.7	115.8	0.066
Johnson_2019_CWT_15	5A	114.75	113.7	115.8	0.075
Johnson_2019_TEXT_4	5A	127.9	127.5	128.3	0.03
Johnson_2019_SEXT_4	5A	127.9	127.5	128.3	0.033
Johnson_2019_CWT_16	5A	137.55	134.5	140.6	0.051
Johnson_2019_PPO_8	5A	138.85	136.3	141.4	0.036
N'Diaye_2018_YPC_28	5A	141	140.6	141.4	0.11
Johnson_2019_CWT_17	5A	155.05	153.6	156.5	0.039
Johnson_2019_PPO_9	5A	167.25	167.1	167.4	0.052
Johnson_2019_SASH_3	5B	3.7	0.9	6.5	0.037
N'Diaye_2018_DOE_7	5B	8.65	7.2	10.1	0.06
N'Diaye_2018_YPC_29	5B	8.65	7.2	10.1	0.07
Johnson_2019_PPO_10	5B	63.4	63.3	63.5	0.097
Reimer_2008_YPC_11	5B	90.4	90.4	100.4	n.a.
Taranto_2020_HMW-GS/LMW-GS_22	5B	91.2	90.0245	92.3755	n.a.
N'Diaye_2017_PLOSS_6	5B	130.45	129.7	131.2	0.135
N'Diaye_2017_YPC_9	5B	130.45	129.7	131.2	0.141
Taranto_2020_HMW-GS/LMW-GS_23	5B	131.2	130.025	132.375	n.a.
Taranto_2020_HMW-GS/LMW-GS_24	5B	136.7	135.525	137.875	n.a.
Reimer_2008_YPC_12	5B	157.5	152.5	162.5	n.a.
Marcotuli_2016_BG_5	5B	166	160	170	0.026
N'Diaye_2018_YPC_30	5B	181.5	181.4	181.6	0.05
Johnson_2019_GPC_1	5B	205.4	204.7	206.1	0.044
Johnson_2019_SPROT_2	5B	205.4	204.7	206.1	0.049
Reimer_2008_YPC_13	6A	0	0	9.3	n.a.
Alemu_2020_GL_4	6A	1.06	0	3.31	0.058
Johnson_2019_Color_L_2	6A	1.6	0.1	3.1	0.033
Taranto_2020_IP3_4	6A	4.3	3.44935	5.15065	n.a.
Johnson_2019_GLUT_3	6A	4.8	3	6.6	0.037
Taranto_2020_HMW-GS/LMW-GS_1	6A	29.1	28.2494	29.9506	n.a.
Taranto_2020_HMW-GS/LMW-GS_2	6A	29.1	28.2494	29.9506	n.a.
N'Diaye_2018_YPC_32	6A	40.25	39.5	41	0.05
N'Diaye_2018_YPC_31	6A	40.25	39.5	41	0.1
Johnson_2019_SASH_4	6A	45.2	45.1	45.3	0.049
Reimer_2008_YPC_14	6A	52.5	47.5	57.5	n.a.
Taranto_2020_HMW-GS/LMW-GS_3	6A	56.8	55.9494	57.6506	n.a.
Taranto_2020_HMW-GS/LMW-GS_4	6A	58.4	57.5494	59.2506	n.a.
Taranto_2020_HMW-GS/LMW-GS_5	6A	58.4	57.5494	59.2506	n.a.
Johnson_2019_SV_10	6A	70.15	67.9	72.4	0.039
Johnson_2019_GLUT_4	6A	70.15	67.9	72.4	0.039
Johnson_2019_GS_7	6A	70.15	67.9	72.4	0.054
Johnson_2019_CLOSS_6	6A	70.15	67.9	72.4	0.06
Colasuonno_2017_YPC_2	6A	93.4	88.4	98.4	n.a.
Johnson_2019_PPO_11	6A	105.7	105.6	105.8	0.06
Johnson_2019_SPROT_3	6A	112.7	111.9	113.5	0.051
Johnson_2019_WG_6	6A	112.9	112.8	113	0.06
Johnson_2019_FIRM_7	6A	113.5	113.4	113.6	0.069
Johnson_2019_SASH_5	6A	117.95	117.7	118.2	0.048
Johnson_2019_Color_L_3	6A	124.8	124.7	124.9	0.05
Johnson_2019_Color_a_6	6A	124.8	124	125.6	0.072
Johnson_2019_dif_b_6	6A	125.65	124.8	126.5	0.05
Marcotuli_2015_AX_14	6A	126.17	125.2	126.6	n.a.
Johnson_2019_CLOSS_7	6A	128.55	127.1	130	0.038
Johnson_2019_Color_b_4	6A	129.4	129.3	129.5	0.037
Rosello_2018_YPC_12	6B	21.9	19.7	24.1	0.08
Johnson_2019_PPO_12	6B	27.1	27	27.2	0.083
N'Diaye_2018_YPC_33	6B	37	36.2	37.8	0.08
Taranto_2020_IP3_5	6B	54.4	53.5073	55.2927	n.a.
N'Diaye_2018_YPC_34	6B	55.8	54.6	57	0.09
Reimer_2008_YPC_15	6B	74.9	69.9	79.9	n.a.
Marcotuli_2015_AX_15	6B	82.56	79.7	82	n.a.
Johnson_2019_CWT_18	6B	92.6	92.5	92.7	0.052
Johnson_2019_FIRM_8	6B	92.6	92.5	92.7	0.058
N'Diaye_2018_DOTE_3	6B	94.15	92.3	96	0.06
Taranto_2020_TPT_3	6B	114.5	113.607	115.393	n.a.
Taranto_2020_IP3_6	6B	114.5	113.283	115.393	n.a.
Johnson_2019_SASH_6	6B	133.5	131.8	135.2	0.031
Taranto_2020_GLI_3	6B	152.2	151.307	153.093	0.189
Johnson_2019_GLUT_5	6B	155.9	155.8	156	0.046
Johnson_2019_WG_7	6B	155.9	155.8	156	0.068
Reimer_2008_YPC_16	7A	0.3	0	5.3	n.a.
N'Diaye_2018_PRLOSS_5	7A	21.9	21.8	22	0.03
N'Diaye_2018_YPC_35	7A	21.9	21.8	22	0.05
Marcotuli_2015_AX_16	7A	42.08	42	43.4	n.a.
Marcotuli_2016_BG_6	7A	49.7	45.9	50.3	0.028
Reimer_2008_YPC_17	7A	55.4	50.4	60.4	n.a.
N'Diaye_2018_YPC_36	7A	59.2	55.9	62.5	0.21
Johnson_2019_WG_8	7A	59.5	59.4	59.6	0.043
Johnson_2019_SPROT_4	7A	59.65	59.5	59.8	0.052
Johnson_2019_VIT_6	7A	61	59.5	62.5	0.042
Johnson_2019_GPC_2	7A	61	59.5	62.5	0.047
Colasuonno_2017_YPC_3	7A	61.6	56.6	66.6	0.126
Johnson_2019_SASH_7	7A	70.7	70.6	70.8	0.033
N'Diaye_2018_YPC_37	7A	83.4	82.4	84.4	0.09
Marcotuli_2016_BG_7	7A	90.9	89.6	96.2	0.027
N'Diaye_2018_YPC_38	7A	90.9	90.8	91	0.03
Colasuonno_2017_YPC_4	7A	102.3	97.3	107.3	0.184
N'Diaye_2018_DEE_4	7A	102.4	102.3	102.5	0.02
N'Diaye_2018_DOTE_4	7A	102.4	102.3	102.5	0.02
N'Diaye_2018_GPC_5	7A	102.4	102.3	102.5	0.03
N'Diaye_2018_GPS_5	7A	102.4	102.3	102.5	0.04
Reimer_2008_YPC_18	7A	113.4	107.8	118.4	n.a.
Johnson_2019_SPROT_5	7A	114	113.9	114.1	0.033
N'Diaye_2018_YPC_39	7A	115.1	112.2	118	0.09
Marcotuli_2015_AX_17	7A	130.27	127.9	130.2	n.a.
Johnson_2019_SASH_8	7A	136.4	136.3	136.5	0.033
Alemu_2020_L*_4	7A	143.19	140.94	145.44	0.059
Johnson_2019_CWT_19	7A	148.1	148	148.2	0.053
N'Diaye_2018_DEE_5	7A	156.7	154.6	158.8	0.12
N'Diaye_2018_YPC_40	7A	156.7	154.6	158.8	0.12
Marcotuli_2015_AX_18	7A	179.24	178.4	180.3	n.a.
Colasuonno_2017_YPC_5	7A	180.3	175.3	185.3	0.122
N'Diaye_2017_YPC_12	7A	181	180.2	181.8	0.346
N'Diaye_2017_YPC_15	7A	181	180.2	181.8	0.356
Johnson_2019_YPC_4	7A	181.05	180.3	181.8	0.05
Johnson_2019_Color_b_5	7A	181.05	180.3	181.8	0.051
Johnson_2019_WTS_4	7A	182.05	180	184.1	0.046
Johnson_2019_FIRM_9	7A	182.2	180.3	184.1	0.042
Johnson_2019_CWT_20	7A	182.2	180.3	184.1	0.051
Johnson_2019_dif_L_3	7A	184.1	184	184.2	0.048
N'Diaye_2018_YPC_42	7A	194.25	193.9	194.6	0.04
N'Diaye_2018_GPC_6	7A	194.25	193.9	194.6	0.05
N'Diaye_2018_YPC_41	7A	194.25	193.9	194.6	0.06
Colasuonno_2017_YPC_6	7A	203.4	198.4	208.4	0.104
Rosello_2018_YPC_13	7A	207.8	205.6	210	0.06
Johnson_2019_dif_L_4	7B	13.8	13.7	13.9	0.058
Johnson_2019_PPO_13	7B	14.4	13.8	15	0.042
Alemu_2020_GL_5	7B	20.75	18.5	23	0.059
Taranto_2020_HMW-GS/LMW-GS_25	7B	57.7	56.8073	58.5927	n.a.
Johnson_2019_GPC_3	7B	64.75	62.2	67.3	0.034
Johnson_2019_CWT_21	7B	64.75	62.2	67.3	0.036
Johnson_2019_FIRM_10	7B	64.75	62.2	67.3	0.045
Johnson_2019_SV_11	7B	65.5	65.4	65.6	0.049
Alemu_2020_GW_4	7B	66.36	64.11	68.61	0.056
Rosello_2018_GPC_11	7B	66.5	64.3	68.7	0.11
Alemu_2020_b*_5	7B	67.34	65.09	69.59	0.058
Reimer_2008_YPC_19	7B	81.2	81.2	103.2	n.a.
Marcotuli_2015_AX_19	7B	83.07	81.5	83.1	n.a.
Johnson_2019_dif_b_7	7B	121.8	120.4	123.2	0.048
N'Diaye_2018_YPC_44	7B	123.9	120.4	127.4	0.1
N'Diaye_2018_YPC_43	7B	123.9	120.4	127.4	0.12
Johnson_2019_YPC_5	7B	132.9	132.8	133	0.03
N'Diaye_2018_YPC_45	7B	132.9	132.8	133	0.05
Johnson_2019_dif_b_8	7B	139.35	138.3	140.4	0.055
Rosello_2018_GS_13	7B	149.2	147	151.4	0.08
Alemu_2020_L*_5	7B	165.05	162.8	167.3	0.062
Johnson_2019_MIXO_5	7B	171.45	169.8	173.1	0.056
Johnson_2019_GS_8	7B	172.85	169.8	175.9	0.033
Taranto_2020_IP2_6	7B	190.9	189.683	192.117	n.a.
Johnson_2019_Color_b_6	7B	196.2	195.9	196.5	0.069
Johnson_2019_YPC_6	7B	196.5	196.4	196.6	0.035
Reimer_2008_YPC_20	7B	204	203.9	204.1	n.a.
N'Diaye_2017_YPC_13	7B	204.6	202.9	206.3	0.085
N'Diaye_2017_YPC_16	7B	204.6	202.9	206.3	0.089
N'Diaye_2017_YPC_10	7B	204.6	202.9	206.3	0.093
Taranto_2020_IP3_7	7B	206.3	205.083	207.517	n.a.

## Sheet: Table S2
Table S2. QTL hotspots
QTL hotspot	Chr	CI start-peak-stop (cM)	Left marker	bp Svevo	bp CS	Right marker	bp Svevo	bp CS	CI Svevo	CI CS	N MTAs	PVE mean	Traits
qhotspot1	1A	1-2-7	BobWhite_c1361_1187	1104422	1339718	BS00023201_51	7558330	7643102	6.45391	6.30338	11	0.07	Color_a, DEE, DOE, FIRM, GPS, GS, PPO, SV, WTS, YPC
qhotspot2	1A	49	IACX872	321217333	327527964	IACX2325	350132333	356474509	28.915	28.9465	2	0.04	SV, YPC
qhotspot3	1A	70	Kukri_c10239_2186	469583343	477654621	wsnp_Ex_c12336_19686808	477295785	485005177	7.71244	7.35056	1	n.a.	AX
qhotspot4	1B	2-3-5	D_contig33959_220	6293520	6022769	Kukri_c36151_170	8222440	9555752	1.92892	3.53298	7	0.08	CWT, DOE, FIRM, GPC, GS, MIXO, SV
qhotspot5	1B	15-16-16	Tdurum_contig403_122	19461525	22206108	Kukri_c54054_511	19651584	22886300	0.190059	0.680192	8	0.07	CWT, DEE, DOE, DOTE, GPS, GS, MIXO, SV
qhotspot6	1B	28	wsnp_CAP8_c4576_2228073	52508615	57713054	Excalibur_c63563_370	53301845	58553626	0.79323	0.840572	1	0.1	CWT
qhotspot7	1B	78	Tdurum_contig25457_175	537288375	545644594	BS00096719_51	543529308	551010111	6.24093	5.36552	2	n.a.	IP2
qhotspot8	1B	99	Tdurum_contig96049_200	606963012	603753288	Excalibur_rep_c101787_89	601843648	608996377	5.11936	5.24309	2	n.a.	IP2
qhotspot9	1B	109-110-111	BS00083060_51	618264526	623731528	IACX11634	621538644	626713841	3.27412	2.98231	4	0.04	AX, dif_a, SPROT, YPC
qhotspot10	1B	117-117-118	TA001769-0538	628249174	633333178	RAC875_rep_c70332_961	632401879	637827971	4.15271	4.49479	3	0.13	b*, GPC, YPC
qhotspot11	1B	151-152-152	BS00023105_51	662889253	672333834	wsnp_CAP11_c2596_1325540	665055099	674498315	2.16585	2.16448	2	0.04	PPO, VIT
qhotspot12	1B	156	RFL_Contig785_1700	670270496	679394744	wsnp_Ku_c2797_5284087	668990224	678316520	1.28027	1.07822	2	n.a.	IP3, TPT
qhotspot13	2A	24	BS00111069_51	21254785	21261842	BS00093990_51	23438854	24278820	2.18407	3.01698	2	0.17	PLOSS, YPC
qhotspot14	2A	66	BS00045900_51	57614060	59060098	BS00083146_51	58261325	59323110	0.647265	0.263012	2	n.a.	AX, YPC
qhotspot15	2A	119	Kukri_c8699_503	586646665	593495203	Excalibur_c28017_641	596912988	603560881	10.2663	10.0657	3	0.19	L*, YPC
qhotspot16	2A	136	Tdurum_contig5114_319	658462805	663653502	wsnp_JD_c514_781859	671466946	676719858	13.0041	13.0664	3	0.1	a*, GW, L*
qhotspot17	2A	188-190-190	RAC875_c1758_373	745047119	748227292	wsnp_Ex_rep_c101342_86720058	748712489	752276275	3.66537	4.04898	4	0.04	BG, Color_L, GS, PRLOSS, WG, YPC
qhotspot18	2A	198	BS00087929_51	758562529	779673637	BS00071350_51	754488940	757918475	4.07359	21.7552	1	0.04	MIXO
qhotspot19	2B	7-7-8	BS00023068_51	7492031	3300037	Kukri_c14626_425	10002226	4663436	2.51019	1.3634	2	0.03	Color_b, YPC
qhotspot20	2B	45	Tdurum_contig33297_207	56659172	56785626	Kukri_c5497_312	60356971	38914240	3.6978	17.8714	1	0.09	CWT
qhotspot21	2B	122	TA006195-0588	591886190	601337948	wsnp_Ku_c12037_19549078	601018645	611065428	9.13246	9.72748	3	0.09	GPC, PPO, TW
qhotspot22	2B	147	BS00025649_51	704739952	716780326	Excalibur_c2484_2113	705444282	717474694	0.70433	0.694368	1	0.05	YPC
qhotspot23	2B	153	Kukri_c57014_168	720820849	734127015	BobWhite_c10539_201	728351775	741856706	7.53093	7.72969	2	0.03	CWT, WG, WTS
qhotspot24	2B	157	RAC875_c1734_703	731173610	745580662	wsnp_JD_c12346_12606967	732290078	746036494	1.11647	0.455832	2	0.07	GPS, YPC
qhotspot25	2B	170-171-171	RAC875_c18063_771	757614103	769903599	Excalibur_c42561_571	761237212	773151706	3.62311	3.24811	2	0.04	dif_a, SV
qhotspot26	2B	182-182-184	Excalibur_c33525_279	775706197	787816451	BS00072839_51	777364569	789605569	1.65837	1.78912	7	0.1	DEE, dif_L, GLUT, GPC, PRLOSS, VIT, WG
qhotspot27	3A	8	RAC875_c77648_367	1799231	12233945	BS00004149_51	2088674	12482413	0.289443	0.248468	3	0.06	CWT, FIRM, TW
qhotspot28	3A	21	Ku_c7572_802	19905085	23275963	BobWhite_c9249_564	20354301	23831823	0.449216	0.55586	2	0.06	CLOSS, Color_a
qhotspot29	3A	55	Tdurum_contig93364_355	102244093	107418529	Tdurum_contig49518_1002	109370212	552022415	7.12612	444.604	1	0.05	YPC
qhotspot30	3A	123	RFL_Contig497_1114	660916473	669525971	IACX333	666047972	674747454	5.1315	5.22148	1	n.a.	AX
qhotspot31	3B	5-6-6	BS00087757_51	5779890	6250369	BS00063443_51	15230153	13964228	9.45026	7.71386	5	0.06	CLOSS, CWT, FIRM, WTS, YPC
qhotspot32	3B	57	BS00065429_51	78449555	71144349	BS00011064_51	86737741	79289480	8.28819	8.14513	3	0.04	AX, HMW-GS/LMW-GS, SV
qhotspot33	3B	87-87-88	RAC875_c3760_770	503106917	491368844	BS00099364_51	512026839	506984595	8.91992	15.6158	7	0.06	Color_a, CWT, dif_b, FIRM, GS, MIXO, YPC
qhotspot34	3B	130	wsnp_Ex_c21491_30636749	702838722	694020860	BS00009549_51	718060019	705817150	15.2213	11.7963	2	n.a.	HMW-GS/LMW-GS
qhotspot35	3B	145-145-146	BS00072994_51	749353395	739167868	CAP12_c3551_85	752562450	742106703	3.20906	2.93884	3	0.12	HMW-GS/LMW-GS, YPC
qhotspot36	3B	190	D_contig15370_314	810178097	802761867	Excalibur_rep_c103408_632	812864744	804670089	2.68665	1.90822	1	0.15	PPO, YPC
qhotspot37	3B	209	Kukri_c48601_98	830589179	829541462	Ra_c2553_1880	835704386	823426769	5.11521	6.11469	1	0.15	PLOSS, YPC
qhotspot38	4A	25-26-26	RAC875_c25045_637	28524787	29172012	wsnp_CAP8_c1013_646748	29759695	30398441	1.23491	1.22643	3	0.05	Color, SEXT, TEXT
qhotspot39	4A	39	BS00077633_51	44643424	45142203	IACX62	46560597	47104013	1.91717	1.96181	1	0.05	SASH
qhotspot40	4A	64	BS00011261_51	560311385	567704044	wsnp_CAP8_c954_618139	563579589	570987906	3.2682	3.28386	1	0.05	YPC
qhotspot41	4A	91	wsnp_Ex_c5470_9657856	604873981	611025625	Tdurum_contig97887_268	605554868	611582820	0.680887	0.557195	2	0.04	GPC, YPC
qhotspot42	4A	118-118-119	Excalibur_c4325_1440	636727466	684616139	BobWhite_c22176_295	637373639	683876569	0.646173	0.73957	2	0.04	DOE, DOTE
qhotspot43	4A	129	CAP8_c714_128	646832638	673965525	Excalibur_c43044_385	654034064	667354398	7.20143	6.61113	1	0.04	CLOSS
qhotspot44	4A	141-141-142	BS00064369_51	687435163	692272730	RAC875_rep_c103774_289	691403668	695912842	3.9685	3.64011	4	0.05	Color, Color_a, Color_b, YPC
qhotspot45	4A	174-175-175	Tdurum_contig12802_331	734258499	743111932	Ku_c4868_489	731835141	742554331	2.42336	0.557601	2	0.08	YPC
qhotspot46	4B	12	BobWhite_c7400_334	11421931	12247672	Tdurum_contig47622_234	12561995	13411211	1.14006	1.16354	1	n.a.	HMW-GS/LMW-GS
qhotspot47	4B	19-20-21	Kukri_c23338_624	19103808	19746019	Tdurum_contig93615_735	22143193	22565359	3.03938	2.81934	6	0.14	CLOSS, DOE, GPS, PLOSS, VIT, YPC
qhotspot48	4B	24-25-25	RAC875_c61273_277	23297636	24733787	Tdurum_contig12187_383	24421181	25889249	1.12355	1.15546	4	0.05	Color, Color_a, dif_b, WG
qhotspot49	4B	29-30-30	Tdurum_contig51688_681	26616372	28144210	Tdurum_contig81905_502	27006287	28542892	0.389915	0.398682	3	0.36	PLOSS, YPC
qhotspot50	4B	34	Kukri_c36744_353	31321664	32925398	Tdurum_contig33737_157	35982154	37694459	4.66049	4.76906	2	0.27	PLOSS, YPC
qhotspot51	4B	39-40-41	Tdurum_contig12116_518	59146288	60543566	Kukri_c17382_368	75570859	77014690	16.4246	16.4711	5	0.12	b*, TW, YPC
qhotspot52	4B	59-60-60	IACX1244	473141623	469015544	Tdurum_contig54548_1924	492754584	488676101	19.613	19.6606	8	0.11	GPC, PLOSS, PRLOSS, WG, YPC
qhotspot53	4B	106	BobWhite_c27801_429	656768009	652265748	BS00068539_51	658479807	653949395	1.7118	1.68365	2	0.07	CLOSS, YPC
qhotspot54	5A	26-26-27	wsnp_Ex_c807_1585614	19874811	19232549	Tdurum_contig50875_569	27214350	25704216	7.33954	6.47167	3	0.05	AX, dif_a, dif_b
qhotspot55	5A	44	BS00071087_51	53387307	51736614	RAC875_c55661_677	54047981	52409332	0.660674	0.672718	3	0.05	AX, YPC
qhotspot56	5A	53	Tdurum_contig11975_607	385438098	399298494	Tdurum_contig50015_1612	386443796	398278492	1.0057	1.02	2	0.05	Color_b, YPC
qhotspot57	5A	111-115-115	wsnp_RFL_Contig44_5147697	489401037	526400448	BS00072156_51	503595717	540611518	14.1947	14.2111	7	0.19	CWT, FIRM, GLI, Gli+Glu, WTS
qhotspot58	5A	128	Tdurum_contig49576_134	524413874	561972936	CAP7_c4800_276	527044675	564497830	2.6308	2.52489	2	0.03	SEXT, TEXT
qhotspot59	5A	141	BobWhite_c23736_153	540282424	578448117	JD_c889_708	545372138	583561338	5.08971	5.11322	3	0.06	CWT, PPO, YPC
qhotspot60	5A	167	Tdurum_contig62330_431	594420434	635778063	BS00104432_51	595046508	636413881	0.626074	0.635818	1	0.05	PPO
qhotspot61	5B	9	Tdurum_contig44048_276	12596780	13428117	Tdurum_contig9291_438	13009106	13699772	0.412326	0.271655	2	0.07	DOE, YPC
qhotspot62	5B	130-131	RFL_Contig539_1789	580354970	583577730	RAC875_c43383_483	583073399	586354298	2.71843	2.77657	3	0.01	HMW-GS/LMW-GS, PLOSS, YPC
qhotspot63	5B	205-205-206	RAC875_c30241_331	699222212	710625120	RAC875_c37988_243	700973071	712851517	1.75086	2.2264	2	0.05	GPC, SPROT
qhotspot64	6A	1-4-4	Tdurum_contig55193_296	4669507	6596817	Tdurum_contig41990_1324	7436293	9474012	2.76679	2.87719	5	0.04	Color_L, GL, GLUT, IP3, YPC
qhotspot65	6A	29	CAP7_c1326_220	36139905	37407740	Tdurum_contig69670_189	36443515	37701003	0.30361	0.293263	2	n.a.	HMW-GS/LMW-GS
qhotspot66	6A	40	Excalibur_c48569_78	58866095	60022946	BobWhite_c18017_209	59808739	61030150	0.942644	1.0072	2	0.08	YPC
qhotspot67	6A	45	wsnp_Ku_c67_136981	72888714	74497026	Kukri_c50910_866	86025214	87650990	13.1365	13.154	1	0.05	SASH
qhotspot68	6A	57-58-59	Tdurum_contig53138_302	451613905	454649304	Tdurum_contig43479_952	480590884	483738129	28.977	29.0888	4	n.a.	HMW-GS/LMW-GS, YPC
qhotspot69	6A	69-70-71	BS00022836_51	529249156	534961989	Tdurum_contig13240_523	540211411	545832481	10.9623	10.8705	4	0.05	CLOSS, GLUT, GS, SV
qhotspot70	6A	106	Tdurum_contig29357_338	589859745	594753096	Tdurum_contig92441_354	589449683	594529538	0.410062	0.223558	1	0.06	PPO
qhotspot71	6A	113	RAC875_c103443_475	591927551	596903177	BS00022372_51	593237650	598155143	1.3101	1.25197	3	0.06	FIRM, SPROT, WG
qhotspot72	6A	118	wsnp_BF483091A_Ta_2_5	598092518	602452702	Ra_c11651_1094	598707443	603093982	0.614925	0.64128	1	0.05	SASH
qhotspot73	6A	125-126-129	Tdurum_contig49206_350	603483091	609109603	RFL_Contig2800_905	615260787	616338963	11.7777	7.22936	6	0.05	AX, CLOSS, Color_a, Color_b, Color_L, dif_b
qhotspot74	6B	27	GENE-3860_961	23551945	26617183	Excalibur_c12037_1241	23543913	26625758	0.008032	0.008575	1	0.08	PPO
qhotspot75	6B	37	Tdurum_contig51967_432	40644338	43277468	BS00023223_51	41600396	44284297	0.956058	1.00683	1	0.08	YPC
qhotspot76	6B	93	Tdurum_contig76550_1161	562888985	586355989	RAC875_rep_c70115_77	579574071	603137293	16.6851	16.7813	3	0.06	CWT, DOTE, FIRM
qhotspot77	6B	114-114-115	wsnp_BE637911B_Ta_2_1	643876049	667072536	Excalibur_c12464_870	650452096	673765333	6.57605	6.6928	2	n.a.	IP3, TPT
qhotspot78	7A	22	Tdurum_contig955_254	24197712	26865888	IAAV6131	24656281	27288300	0.458569	0.422412	2	0.04	PRLOSS, YPC
qhotspot79	7A	59-60-61	Tdurum_contig50560_756	60865701	63055488	Tdurum_contig16445_240	63566109	65476360	2.70041	2.42087	7	0.09	qhotspot79, SPROT, VIT, WG, YPC
qhotspot80	7A	91	BS00082180_51	116778045	120176416	Excalibur_c15503_1350	119309167	122760945	2.53112	2.58453	2	0.03	BG, YPC
qhotspot81	7A	102	BS00078381_51	148335280	151374795	BS00055838_51	159436789	161737871	11.1015	10.3631	5	0.06	DEE, DOTE, GPC, GPS, YPC
qhotspot82	7A	114	Tdurum_contig48442_645	462112741	466520161	tplb0032o08_1191	469498488	473911481	7.38575	7.39132	3	0.06	SPROT, YPC
qhotspot83	7A	136	RAC875_c16287_726	605996777	610208869	RAC875_rep_c111784_231	607128774	611332945	1.132	1.12408	1	0.03	SASH
qhotspot84	7A	148	BS00022202_51	641161271	646956220	Tdurum_contig8615_230	650439032	657021052	9.27776	10.0648	1	0.05	CWT
qhotspot85	7A	179-181-184	Tdurum_contig31699_276	691003050	696977619	BobWhite_c13400_229	699039676	705126933	8.03663	8.14931	10	0.12	AX, Color_b, CWT, dif_L, FIRM, WTS, YPC
qhotspot86	7A	194	BS00010677_51	711852040	719577009	RAC875_c90330_82	713468668	721223993	1.61663	1.64698	3	0.05	GPC, YPC
qhotspot87	7B	14	Ra_c39042_935	11651648	12533609	BS00081132_51	11055823	11962550	0.595825	0.571059	2	0.05	dif_L, PPO
qhotspot88	7B	64-66-67	Ku_c1839_202	139942058	141072270	JD_c30210_77	201167552	191727548	61.2255	50.6553	7	0.05	b*, CWT, FIRM, GPC, GW, SV
qhotspot89	7B	83	BobWhite_c17544_571	422425979	438789357	BobWhite_c7922_341	427398464	443292492	4.97248	4.50314	2	n.a.	AX, YPC
qhotspot90	7B	133	wsnp_Ku_c854_1768346	629791139	644438613	wsnp_Ex_c10307_16890310	630702498	645400502	0.911359	0.961889	2	0.04	YPC
qhotspot91	7B	196	BS00047623_51	711503498	733376906	RAC875_rep_c114781_165	711561123	733925519	0.057625	0.548613	2	0.05	Color_b, YPC
qhotspot92	7B	204-204-206	BS00021717_51	714757606	734296273	BobWhite_c25703_51	716220645	741247872	1.46304	6.9516	5	0.09	IP3, YPC

## Sheet: Table S3
Table S3. Comparison of the genomic position of the QTL hotspots among durum wheat and Bracypodium, rice and maize.
Chromosome	hotspot	Marker	Position (bp)	Species	Chromome	Position (bp)
1A	qhotspot1	BobWhite_c1361_1187	1339718	Brachypodium	2	40015141
1A	qhotspot1	BobWhite_c1361_1187	1339791	Rice	5	41699
1A	qhotspot1	wsnp_Ra_c11211_18227610	1343511	Brachypodium	2	40013567
1A	qhotspot1	BS00100774_51	2378090	Brachypodium	4	199121
1A	qhotspot1	BS00100774_51	2378183	Rice	12	27423419
1A	qhotspot1	RAC875_c30138_595	3257839	Rice	1	17961892
1A	qhotspot1	wsnp_Ku_c1818_3557408	3390151	Brachypodium	2	39959773
1A	qhotspot1	wsnp_Ku_c1818_3557408	3390299	Rice	5	165040
1A	qhotspot1	RAC875_c30138_595	3990593	Maize	9	142292627
1A	qhotspot1	CAP12_c3074_192	4063327	Brachypodium	2	39929862
1A	qhotspot1	CAP12_c3074_192	4063353	Rice	5	193599
1A	qhotspot1	BS00023130_51	5024164	Brachypodium	1	61742416
1A	qhotspot1	Kukri_rep_c102231_265	7181857	Rice	5	222289
1A	qhotspot1	BS00073243_51	7292644	Brachypodium	4	31108986
1A	qhotspot1	RAC875_c38756_141	7335009	Brachypodium	4	10947593
1A	qhotspot1	RAC875_c38756_141	7335082	Rice	11	26320664
1B	qhotspot4	Excalibur_c43567_850	7995497	Brachypodium	2	31604414
1B	qhotspot4	BS00005004_51	8676708	Brachypodium	2	39873484
1B	qhotspot4	BS00005004_51	8676754	Rice	5	269051
1B	qhotspot4	Kukri_c36151_170	9555825	Rice	7	15361690
1B	qhotspot5	Kukri_c38553_173	22162283	Brachypodium	4	26086383
1B	qhotspot5	Excalibur_c43567_679	22707115	Brachypodium	2	31604741
1B	qhotspot10	tplb0034e16_1165	632400576	Brachypodium	2	15248543
1B	qhotspot10	Kukri_c18109_331	636263256	Brachypodium	5	17281197
1B	qhotspot10	Kukri_c18109_331	636263282	Rice	5	27604031
1B	qhotspot10	tplb0034e16_1165	637829503	Rice	5	27650590
2A	qhotspot15	Excalibur_c28017_641	603560881	Brachypodium	5	18432258
2B	qhotspot26	wsnp_Ex_c12675_20144479	776458273	Brachypodium	5	27695499
2B	qhotspot26	wsnp_Ex_c12675_20144479	776458273	Maize	2	941051
2B	qhotspot26	wsnp_Ex_c12675_20144479	788656902	Rice	4	34866544
2B	qhotspot26	Kukri_c3501_1175	789436950	Brachypodium	5	27750244
2B	qhotspot26	Excalibur_c8919_345	789437104	Brachypodium	5	27750375
2B	qhotspot26	Excalibur_c8919_345	789437177	Rice	4	35068136
3B	qhotspot33	wsnp_Ex_c5457_9632050	493120756	Brachypodium	2	49780032
3B	qhotspot33	wsnp_Ex_c5457_9632050	493120904	Rice	6	6729284
3B	qhotspot33	BS00036352_51	493122619	Brachypodium	2	49778261
3B	qhotspot33	BS00036352_51	493122672	Rice	1	31314347
3B	qhotspot33	Excalibur_c41752_392	493650752	Rice	1	31290203
3B	qhotspot33	TA002954-0682	499165962	Brachypodium	2	49532984
3B	qhotspot33	TA002954-0682	499165988	Rice	1	30985062
3B	qhotspot33	wsnp_JD_c1316_1891903	500307611	Brachypodium	2	49411615
3B	qhotspot33	Excalibur_c41752_392	500823518	Brachypodium	2	49755257
3B	qhotspot33	RFL_Contig622_1601	501128540	Rice	5	26111914
3B	qhotspot33	wsnp_Ra_c10203_16850924	502636972	Brachypodium	2	49320312
3B	qhotspot33	RFL_Contig622_1601	506219190	Brachypodium	2	49383146
3B	qhotspot35	wsnp_Ex_c19778_28779907	739170480	Brachypodium	3	9543276
3B	qhotspot35	wsnp_Ex_c19778_28779907	739170480	Maize	9	151566638
3B	qhotspot35	wsnp_Ex_c57007_58898157	741860629	Brachypodium	2	57516548
3B	qhotspot35	wsnp_Ex_c57007_58898157	741860680	Rice	1	41064812
4B	qhotspot47	RFL_Contig2226_629	19755347	Brachypodium	1	9328854
4B	qhotspot47	RFL_Contig2226_629	19755420	Rice	3	27135185
4B	qhotspot47	wsnp_Ex_c7362_12622736	22855025	Rice	3	27499723
4B	qhotspot52	Tdurum_contig51818_145	475806762	Brachypodium	1	66815994
4B	qhotspot52	Excalibur_c42450_727	479154233	Brachypodium	1	67077390
4B	qhotspot52	Excalibur_c42450_727	479154233	Maize	1	32375991
4B	qhotspot52	Excalibur_c42450_727	479154259	Rice	3	32037462
5A	qhotspot57	JD_c5000_410	526619421	Brachypodium	4	41158712
5A	qhotspot57	wsnp_Ku_c51039_56457361	527917724	Brachypodium	4	41204207
5A	qhotspot57	wsnp_Ku_c51039_56457361	527917816	Rice	9	20658880
5A	qhotspot57	BS00022761_51	528114034	Brachypodium	4	41217820
5A	qhotspot57	wsnp_Ex_c25392_34658803	529090670	Brachypodium	1	2548620
5A	qhotspot57	wsnp_Ex_c25392_34658803	529090670	Rice	3	34418429
5A	qhotspot57	wsnp_Ex_c25392_34658803	529090670	Maize	5	2388200
5A	qhotspot57	Excalibur_c9846_1720	533022515	Brachypodium	4	41326173
5A	qhotspot57	Excalibur_c9846_1720	533022541	Rice	9	20864781
5A	qhotspot57	Excalibur_c4031_1227	533292219	Brachypodium	4	41343401
5A	qhotspot57	Excalibur_c4031_1227	533292219	Maize	2	196362466
5A	qhotspot57	Excalibur_c4031_1227	533292292	Rice	9	20886212
5A	qhotspot57	GENE-3156_152	533488122	Brachypodium	4	41477261
5A	qhotspot57	GENE-3156_152	533488207	Rice	9	20902596
5A	qhotspot57	GENE-3575_1073	535137781	Brachypodium	4	41507634
5A	qhotspot57	GENE-3575_1073	535137807	Rice	9	20977543
5A	qhotspot57	wsnp_Ex_c7487_12808011	536677231	Brachypodium	3	44701825
5A	qhotspot57	RFL_Contig4162_1757	537632389	Brachypodium	4	41648669
5A	qhotspot57	wsnp_Ku_rep_c70220_69775367	538322371	Brachypodium	4	41675396
5A	qhotspot57	Jagger_c6106_119	539945311	Brachypodium	4	41703416
6A	qhotspot64	Kukri_c3009_1374	6732737	Brachypodium	1	25606569
6A	qhotspot64	Kukri_c3009_1374	6732763	Rice	7	18719850
6A	qhotspot64	Tdurum_contig41990_1324	9474012	Rice	6	6479819
6A	qhotspot73	wsnp_Ex_c26771_35998435	603178461	Brachypodium	3	55902490
6A	qhotspot73	RAC875_c49329_81	606552161	Brachypodium	3	56050142
6A	qhotspot73	wsnp_JD_c2755_3691183	606952622	Brachypodium	3	56088402
6A	qhotspot73	wsnp_Ex_c28973_38050756	608458623	Brachypodium	3	56550732
6A	qhotspot73	RAC875_c4568_60	608837187	Brachypodium	3	56537832
6A	qhotspot73	Ex_c69054_723	609452854	Brachypodium	3	13334269
6A	qhotspot73	Ex_c69054_723	609452900	Rice	8	5328916
6A	qhotspot73	RAC875_c6429_55	609578070	Brachypodium	1	29180683
6A	qhotspot73	BS00040814_51	610348938	Brachypodium	3	55946692
6A	qhotspot73	BobWhite_c10343_320	610899294	Brachypodium	3	56013166
6A	qhotspot73	BobWhite_c10343_320	610899320	Rice	2	35421730
6A	qhotspot73	Jagger_c1423_102	611326235	Rice	3	14587537
6A	qhotspot73	GENE-4167_145	611328806	Brachypodium	3	55963856
6A	qhotspot73	wsnp_Ex_c1153_2213588	611412426	Brachypodium	3	56035528
6A	qhotspot73	wsnp_Ex_c1153_2213588	611412574	Rice	2	35366671
6A	qhotspot73	D_contig26362_1277	611486198	Brachypodium	3	28840590
6A	qhotspot73	RAC875_c11876_120	611487622	Brachypodium	3	28839112
6A	qhotspot73	wsnp_Ra_c36410_44760538	611488662	Brachypodium	3	28837900
6A	qhotspot73	wsnp_Ra_c36410_44760538	611488713	Rice	10	20685270
6A	qhotspot73	tplb0045l08_298	611513458	Brachypodium	3	56051003
6A	qhotspot73	RAC875_c49329_81	611514394	Rice	2	35350826
6A	qhotspot73	wsnp_Ex_rep_c109274_92142043	612123929	Brachypodium	1	57226026
6A	qhotspot73	wsnp_Ex_c2161_4059735	612331174	Brachypodium	1	21077732
6A	qhotspot73	wsnp_Ex_c14156_22088738	612637813	Brachypodium	3	59435551
6A	qhotspot73	BS00109913_51	613482298	Maize	5	216547771
6A	qhotspot73	Ex_c28973_935	613486919	Brachypodium	3	56550826
6A	qhotspot73	Ex_c28973_935	613486945	Rice	2	35521858
6A	qhotspot73	wsnp_Ex_c28973_38050756	613486992	Rice	2	35521857
6A	qhotspot73	RAC875_c4568_60	613619269	Rice	2	35529703
6A	qhotspot73	BS00091909_51	613838755	Brachypodium	3	56510213
6A	qhotspot73	BS00091909_51	613838828	Rice	2	35558595
6A	qhotspot73	BS00064478_51	613930007	Brachypodium	5	24602318
6A	qhotspot73	Excalibur_c22876_1040	613990760	Brachypodium	3	56507205
6A	qhotspot73	wsnp_Ex_c14156_22088738	615459270	Rice	2	35686729
6A	qhotspot73	RAC875_c17011_373	615466317	Brachypodium	3	59442266
6A	qhotspot73	RAC875_c17011_373	615466343	Rice	2	35694074
6A	qhotspot73	Kukri_c494_1413	615468979	Brachypodium	3	59444879
6A	qhotspot73	RFL_Contig2800_905	616338963	Brachypodium	3	59672389
6A	qhotspot73	RFL_Contig2800_905	616339036	Rice	2	35928627
7A	qhotspot79	Tdurum_contig50560_756	63055488	Brachypodium	3	38391080
7A	qhotspot79	Tdurum_contig50560_756	63055488	Rice	8	20363335
7A	qhotspot79	Kukri_c38390_218	63710812	Brachypodium	1	49313055
7A	qhotspot79	BS00021692_51	65006380	Brachypodium	1	48047225
7A	qhotspot81	Tdurum_contig45062_417	150994797	Rice	6	7134300
7A	qhotspot81	RAC875_c41659_794	158290673	Brachypodium	1	71974346
7A	qhotspot81	BS00022751_51	159557290	Rice	6	7630852
7A	qhotspot85	Excalibur_rep_c102327_102	695348750	Brachypodium	1	25929421
7A	qhotspot85	wsnp_Ex_c9971_16412615	699296233	Brachypodium	1	26094137
7A	qhotspot85	Kukri_c76449_186	700285188	Brachypodium	1	45668748
7A	qhotspot85	Excalibur_c61603_1052	700705450	Brachypodium	1	25948257
7A	qhotspot85	Excalibur_c61603_1052	700705476	Rice	6	26361359
7A	qhotspot85	Excalibur_rep_c102327_102	701294016	Rice	6	26342890
7A	qhotspot85	Tdurum_contig17062_221	701529482	Rice	6	26313400
7A	qhotspot85	Kukri_rep_c98227_230	701638116	Brachypodium	1	25880986
7B	qhotspot92	Tdurum_contig8448_363	739383800	Brachypodium	3	21070823
